# Supplementary material for: Genome-Based In Silico Analysis of the Structural and Functional Characteristics of the Type Three Secretion System (T3SS) and Core Effector Proteins in Enteropathogenic Escherichia coli (EPEC) Strains Isolated from Food-Producing Animals and Products of Animal Origin
Source: Pathogens. 2025 Oct 29;14(11):1099. doi: 10.3390/pathogens14111099 (PMC12655248; doi:10.3390/pathogens14111099)
Supplement: Supplementary file 1 [file pathogens-14-01099-s001.zip]

Archive with 1 entries (1 files):
- pathogens-3895167-supplementary.pdf
